# Supplementary material for: Treatment outcomes of extensively drug-resistant tuberculosis in Europe: a retrospective cohort study
Source: Lancet Reg Health Eur. 2025 Jul 15;56:101380. doi: 10.1016/j.lanepe.2025.101380 (PMC12281379; doi:10.1016/j.lanepe.2025.101380)
Supplement: eCRF [file mmc4.xlsx]

## Sheet: Center_information
	Management of XDR-TB in Europe
	Study duration : 01/01/2017 - 31/12/2022
					CENTER INFORMATIONS
	CENTER NAME (COUNTRY)				TYPE OF CENTER			CONTACT : First name, Last name, Title, Affiliation, Email
	RR-TB (preXDR/XDR excluded)				preXDR-TB			XDR-TB
	N of RR-TB patients treated in the study period				N of preXDR-TB patients treated in the study period			N of XDR-TB patients treated in the study period
	Aggregate rate of treatment success* for RR-TB in the study period (%)				Aggregate rate of treatment success* for preXDR-TB (%)
	Aggregate rate of death for RR-TB (%)				Aggregate rate of death for preXDR-TB (%)
	Aggregate rate of failure for RR-TB (%)				Aggregate rate of failure for preXDR-TB (%)
	Aggregate rate of LTFU for RR-TB (%)				Aggregate rate of LTFU for preXDR-TB (%)
	Aggregate rate of not evaluated for RR-TB (%)				Aggregate rate of not evaluated for preXDR-TB (%)
	*treatment success = cured + treatment completed
	DRUG SUSCEPTIBILITY TESTING											all cases in routine
	Drug	Type of DST performed	Since when is DST performed (year) ?		In which cases is DST performed ? (all cases in routine, previously exposed, treatment failures etc)							previously exposed
	BEDAQUILINE											treatment failures
	LINEZOLID											other
	Details on the methodology of phenotypic/genotypic DST for bedaquiline and linezolid

## Sheet: Patient_information
patient_ID	firstseen_date	lastseen_date	death_date	age	height	weight	gender	country_birth	housing	HIV	HIV notes (if HIV positive)	HBV	HCV	HBV/HCV notes (if HBV and/or HCV positive)	immunosuppression	immunosuppression_details	DM	malignancy	CKD	smoking	aaa	idu	idu_sub	Albumin	TB_loc	TB_locextra	TB_lungcav	TB_bilat	TB_smear_d0_date	TB_smear_d0	TB_previoustreatment	TB_previoustreatment_regimen	Previous treatment regimen : details	TB_treatment_start	TB_treatment_end	TB_ttt_ongoing	TB_outcome	TB_outcome_date	E	Z	Lfx	Mfx	Amk	Cm	Km	Sli_start	Sli_end	Eto_Pto	Cs_Tzd
[truncated: 52 more columns]

## Sheet: Legend
Variable name	Legend
patient_ID	Patient identification number : please enter 1, 2, 3 etc.
firstseen_date	When was this patient first seen in your center ?
lastseen_date	When was this patient last seen in your center ?
death_date	If this patient died, please report date of death
age	Age in years (at first visit)
height	Body height (in cm)
weight	Body weight at first visit (in kg)
gender	Gender
country_birth	Country of birth
housing	Housing situation
HIV	HIV infection (diagnosed at baseline or during treatment)
HIV notes	If HIV + patient , enter here additional information: ARV treatment at TB diagnosis (y/n and drugs used), date of ARV treatment start, CD4 at TB diagnosis, HIV-RNA viral load at TB diagnosis
HBV	HBV active infection defined as HBsAg positive (diagnosed at baseline or during treatment)
HCV	HCV active infection (diagnosed at baseline or during treatment)
HBV/HCV notes	If HBV + and/or HCV + patients, enter here additional information: antiviral treatment at TB diagnosis (y/n and drugs used), date of antiviral treatment start and end, viral load at TB diagnosis, fibrosis/cirrhosis/child evaluation, presence of hepatocarcinoma
immunosuppression	Any immunosuppressive condition (diagnosed at baseline or during treatment)
immunosuppression_details	Please specify the immunosuppressive condition
DM	Diabetes mellitus type I or II (diagnosed at baseline or during treatment)
malignancy	Any cancer form (diagnosed at baseline or during treatment)
CKD	Any chronic kidney disease (diagnosed at baseline or during treatment)
smoking	Active tobacco smoker
aaa	Active alchool abuse
idu	Intravenous drug use
idu_sub	Intravenous drug use under pharmacological substitutive treatment (e.g. methadone etc.)
Albumin	Serum albumine level at first visit (g/L)
TB_loc	Localisation of TB (pulmonary only, extrapulmonary only, both)
TB_locextra	Localisation of extrapulmonary TB (if any)
TB_lungcav	Any lung cavity if pulmonary TB
TB_bilat	Bilateral lung involvement if pulmonary TB
TB_smear_d0_date	Date of first sputum smear microscopy exam if pulmonary TB
TB_smear_d0	Sputum smear microscopy exam at first visit (negative, 1+, 2+, 3+, 4+) if pulmonary TB
TB_previoustreatment	Any previous TB treatment
TB_previoustreatment_regimen	If TB was previously treated: please note if first-line drugs or second-line drugs have been used, if known
Previous treatment regimen : details	If TB was previously treated: please note the precise composition of previous regimens
TB_treatment_start	Current TB treatment episode: date of TB treatment beginning
TB_treatment_end	Current TB treatment episode: date of TB treatment end
TB_ttt_ongoing	Please specify if the TB treatment is still ongoing
TB_outcome	Please specify which is the TB treatment outcome according to WHO 2020 definitions
TB_outcome_date	Current TB treatment episode: date of TB treatment outcome
E	Was Ethambutol used? (this treatment episode only; enter yes only if drug given for a minimum of 30 days in total)
Z	Was Pyrazinamide used? (this treatment episode only; enter yes only if drug given for a minimum of 30 days in total)
Lfx	Was Levofloxacin used? (this treatment episode only; enter yes only if drug given for a minimum of 30 days in total)
Mfx	Was Moxifloxacin used? (this treatment episode only; enter yes only if drug given for a minimum of 30 days in total)
Amk	Was Amikacin used? (this treatment episode only; enter yes only if drug given for a minimum of 30 days in total)
Cm	Was Capreomycin used? (this treatment episode only; enter yes only if drug given for a minimum of 30 days in total)
Km	Was Kanamycin used? (this treatment episode only; enter yes only if drug given for a minimum of 30 days in total)
Sli_start	Treatment with second-line injectable drugs (Amk, Cm, Km) : date of treatment beginning
Sli_end	Treatment with second-line injectable drugs (Amk, Cm, Km) : date of treatment end
Eto_Pto	Was Ethionamide/ Prothionamide used? (this treatment episode only; enter yes only if drug given for a minimum of 30 days in total)
Cs_Tzd	Was Cycloserine/Terizidone used? (this treatment episode only; enter yes only if drug given for a minimum of 30 days in total)
PAS	Was PAS used? (this treatment episode only; enter yes only if drug given for a minimum of 30 days in total)
Lzd	Was Linezolid used? (this treatment episode only; enter yes only if drug given for a minimum of 30 days in total)
Lzd_start	Treatment with Linezolid : date of treatment beginning
Lzd_end	Treatment with Linezolid : date of treatment end
Cfz	Was Clofazimine used? (this treatment episode only; enter yes only if drug given for a minimum of 30 days in total)
Bdq	Was Bedaquiline used? (this treatment episode only; enter yes only if drug given for a minimum of 30 days in total)
Bdq_start	Treatment with Bedaquiline : date of treatment beginning
Bdq_end	Treatment with Bedaquiline : date of treatment end
Ptm	Was Pretomanid used? (this treatment episode only; enter yes only if drug given for a minimum of 30 days in total)
Ptm_start	Treatment with Pretomanid : date of treatment beginning
Ptm_end	Treatment with Pretomanid : date of treatment end
Dlm	Was Delamanid used? (this treatment episode only; enter yes only if drug given for a minimum of 30 days in total)
Dlm_start	Treatment with Delamanid : date of treatment beginning
Dlm_end	Treatment with Delamanid : date of treatment end
Carb_Amx_Clv	Was a Carbapenem (Imipenem/Cilastatine or Meropenem) plus Amoxicillin/Clavaulanate used? (this treatment episode only; enter yes only if drug given for a minimum of 30 days in total)
Otherdrug_yesno	Was another drug used? (this treatment episode only; enter yes only if drug given for a minimum of 30 days in total)
Otherdrug_name	If another drug was used, specify which one
E_DST_P	Was Ethambutol susceptibility tested ? (please enter here phenotypic testing only)
Z_DST_P	Was Pyrazinamide susceptibility tested ? (please enter here phenotypic testing only)
Lfx_DST_P	Was Levofloxacin susceptibility tested ? (please enter here phenotypic testing only)
Mfx_DST_P	Was Moxifloxacin susceptibility tested ? (please enter here phenotypic testing only)
Amk_DST_P	Was Amikacin susceptibility tested ? (please enter here phenotypic testing only)
Cm_DST_P	Was Capreomycin susceptibility tested ? (please enter here phenotypic testing only)
Km_DST_P	Was Kanamycin susceptibility tested ? (please enter here phenotypic testing only)
Eto_Pto_DST_P	Was Ethionamide/ Prothionamide susceptibility tested ? (please enter here phenotypic testing only)
Cs_Tzd_DST_P	Was Cycloserine/Terizidone susceptibility tested ? (please enter here phenotypic testing only)
PAS_DST_P	Was PAS susceptibility tested ? (please enter here phenotypic testing only)
Lzd_DST_P	Was Linezolid susceptibility tested ? (please enter here phenotypic testing only)
Lzd_DST_G	Was Linezolid susceptibility tested ? (please enter here genotypic testing only)
Cfz_DST_P	Was Clofazimine susceptibility tested ? (please enter here phenotypic testing only)
Cfz_DST_G	Was Bedaquiline susceptibility tested ? (please enter here genotypic testing only)
Bdq_DST_P	Was Bedaquiline susceptibility tested ? (please enter here phenotypic testing only)
Bdq_DST_G	Was Bedaquiline susceptibility tested ? (please enter here genotypic testing only)
Ptm_DST_P	Was Pretomanid susceptibility tested ? (please enter here phenotypic testing only)
Ptm_DST_G	Was Pretomanid susceptibility tested ? (please enter here genotypic testing only)
Dlm_DST_P	Was Delamanid susceptibility tested ? (please enter here phenotypic testing only)
Dlm_DST_G	Was Delamanid susceptibility tested ? (please enter here genotypic testing only)
Carb_Amx_Clv_DST_P	Was a Carbapenem (Imipenem/Cilastatine or Meropnem) plus Amoxicillin/Clavaulanate susceptibility tested ? (please enter here phenotypic testing only)
sae1_nature	Serious adverse event (as defined by the FDA) n°1 : what kind of serious adverse event ?
sae1_drug_involved	Serious adverse event (as defined by the FDA) n°1 : what drug was involved ?
sae1_drug_stop	Serious adverse event (as defined by the FDA) n°1 : was that drug stopped ?
sae2_nature	Serious adverse event (as defined by the FDA) n°2 : what kind of serious adverse event ?
sae2_drug_involved	Serious adverse event (as defined by the FDA) n°2 : what drug was involved ?
sae2_drug_stop	Serious adverse event (as defined by the FDA) n°2 : was that drug stopped ?
sae3_nature	Serious adverse event (as defined by the FDA) n°3 : what kind of serious adverse event ?
sae3_drug_involved	Serious adverse event (as defined by the FDA) n°3: what drug was involved ?
sae3_drug_stop	Serious adverse event (as defined by the FDA) n°3 : was that drug stopped ?
NOTES	Please enter any additional notes here

## Sheet: Allowed fields for variables
	Yes	Male	Own flat/house	IV drug users	Pulmonary only	Pleura	Cavitation(s)	Negative	Resistance to rifampicin, isoniazid, any fluoroquinolone AND any second-line injectable (XDR)	first-line drugs	Cured (treatment completed and three or more consecutive cultures taken at least 30 days apart are negative after the intensive phase)	Positive	all cases in routine	Susceptible	E	Peripheral neuropathy		University hospital	Phenotypic DST
	No	Female	Social or communal housing	Blood products transfusions	Extrapulmonary only	Lymphnode(s)	Bilateral disease	Positive 1+		second-line drugs	Treatment completed (treatment completed but not fulfilling the Cured definition)	Negative	previously exposed	Resistant	Z	Ototoxicity		Secondary hospital	Genotypic DST
	Unknown	Unknown/indeterminated	Homeless	Maternal transmission	Both	Abdominal		Positive 2+		unknown	Treatment failed (treatment terminated or need for permanent regimen change of at least two anti-TB drugs because of a) lack of culture conversion, b) culture reversion, c) acquired resistance to fluoroquinolones/second-line injectables, d) toxicity)	unknown	treatment failures	Not available	Lfx	Gastrointestinal		Sanatorium	Both
			Unknown	Sexual transmission		Bone other than spine		Positive 3+			Died (any cause)		other		Mfx	Hepatotoxicity		Other	None
			Other	Dialysis		Urogenital		Positive 4+			Lost to follow up (treatment interrupted for 2 consecutive months or more)				Amk	Anemia
				Unknown		Central nervous system		Unknown			Not evaluated (including patients “transferred out” to another center and whose treatment outcome is unknown)				Cm	Thrombocytopenia
				Other		Spine									Km	Neutropenia
						Other									Eto_Pto	Musculoskeletal pain
															Cs_Tzd	Tendinopathy
															PAS	Arthralgia
															Lzd	Psychiatric
															Cfz	Renal toxicity
															Bdq	Optic neuritis
															Dlm	Hypothyroidism
															Carb_Amx_Clv	QT prolongation
															Other	Other
